# Supplementary material for: Stabilization of Acne Vulgaris-Associated Microbial Dysbiosis with 2% Supramolecular Salicylic Acid
Source: Pharmaceuticals (Basel). 2023 Jan 8;16(1):87. doi: 10.3390/ph16010087 (PMC9864713; doi:10.3390/ph16010087)
Supplement: Supplementary file 1 [file pharmaceuticals-16-00087-s001.zip]

Archive with 1 entries (1 files):
- pharmaceuticals-2090479-supplementary.pdf
